# Supplementary material for: Syntheses and Structural Investigations of Penta-Coordinated Co(II) Complexes with Bis-Pyrazolo-S-Triazine Pincer Ligands, and Evaluation of Their Antimicrobial and Antioxidant Activities
Source: Molecules. 2021 Jun 14;26(12):3633. doi: 10.3390/molecules26123633 (PMC8232275; doi:10.3390/molecules26123633)
Supplement: Supplementary file 1 [file molecules-26-03633-s001.zip]

Archive with 1 entries (1 files):
- molecules-1221486-supplementary.pdf
